# Supplementary material for: Efficiency and performance tests of the sorptive building materials that reduce indoor formaldehyde concentrations
Source: PLoS One. 2019 Jan 24;14(1):e0210416. doi: 10.1371/journal.pone.0210416 (PMC6345484; doi:10.1371/journal.pone.0210416)
Supplement: S1 File — (XLSX) [file pone.0210416.s011.xlsx]

## Sheet: LP-1
								unit（μg/m3）
		Inlet(25℃, 50%)	Outlet(25℃, 50%)			Inlet(25℃, 75%)	Outlet(25℃, 75%)
	hr	in	out		hr	in	out
	0				0
	2	270.748	130.401		2	256.944	140.311
	4	245.228	129.566		4	244.804	160.465
	6	242.17	126.723		6	245.942	156.518
	8	242.463	132.295		8	250.534	140.258
	10	254.137	137.43		10	234.623	149.179
	12	265.57	164.853		12	251.033	142.5
	24	239.365	170.618		24	235.862	169.104
	48	251.125	182.12		48	229.898	167.934
	72	253.781	181.938		72	234.818	174.13
	76	0	60.6964		76	0	69.2596
	80	0	38.0856		80	0	46.4123
	84	0	28.6644		84	0	33.0967
	96	0	13.695		96	0	14.7181
	100	0	49.1939		100	0	39.7203
	104	0	35.9143		104	0	24.0204
	108	0	25.2285		108	0	15.8388
	120	0	12.7035		120	0	10.7953
		ER	0.0169476			ER	0.0182137
		Inlet(30℃, 50%)	Outlet(30℃, 50%)			Inlet(30℃, 75%)	Outlet(30℃, 75%)
	0				0
	2	254.457	206.643		2	247.245	208.131
	4	247.638	188.206		4	245.993	207.458
	6	234.695	167.829		6	245.502	209.391
	8	233.534	203.273		8	241.527	204.742
	10	235.828	200.727		10	256.367	203.823
	12	235.513	202.642		12	242.71	210.774
	24	241.217	216.987		24	237.409	208.648
	48	249.786	238.158		48	237.815	213.953
	72	249.6	233.732		72	240.161	216.014
	76	0	70.6968		76	0	69.2192
	80	0	42.8189		80	0	46.2618
	84	0	29.2148		84	0	38.8575
	96	0	12.0461		96	0	30.9285
	100	0	13.7337		100	0	18.7873
	104	0	13.9174		104	0	11.4079
	108	0	13.0275		108	0	9.24674
	120	0	11.3466		120	0	7.97422
		ER	0.0149071			ER	0.038274

## Sheet: MCP-2&CS-3(Temp
		0.2ppm				0.2ppm		unit:（μg/m3）
		MCP-2 Inlet(25℃, 50%)	MCP-2 Outlet(25℃, 50%)			MCP-2 Inlet(30℃, 50%)	MCP-2 Outlet(30℃, 50%)
	hr	in	out		hr	in	out
	0				0
	2	245.213	116.829		2	249.649	117.103
	4	243.645	106.4		4	249.99	121.707
	6	242.214	123.072		6	254.636	123.392
	8	246.479	121.978		8	244.908	131.972
	10	246.401	119.863		10	235.904	125.72
	12	235.893	122.101		12	247.867	134.284
	24	228.455	121.592		24	247.14	134.914
	48	225.228	121.899		48	234.33	143.963
	72	228.337	107.482		72	240.33	124.047
	76	0	52.0176		76	0	52.511
	80	0	28.3419		80	0	31.6214
	84	0	6.65116		84	0	15.0904
	96	0	3.2077		96	0	4.71299
		ER	0.00396953			ER	0.00583232
		0.2ppm				0.2ppm
		CS-3 Inlet(25℃, 50%)	CS-3 Outlet(25℃, 50%)			CS-3 Inlet(30℃, 50%)	CS-3 Outlet(30℃, 50%)
	hr	in	out		hr	in	out
	0				0
	2	264.76	115.244		2	250.394	116.974
	4	267.256	116.397		4	234.219	114.491
	6	263.895	115.845		6	241.555	111.519
	8	258.748	109.371		8	236.854	119.29
	10	261.773	122.861		10	231.859	117.715
	12	254.522	111.853		12	241.416	114.659
	24	239.332	117.667		24	243.047	118.806
	48	237.039	120.142		48	240.049	124.789
	72	225.985	121.816		72	235.594	134.2
	76	0	87.3929		76	0	80.7459
	80	0	47.2347		80	0	64.5261
	84	0	35.0716		84	0	48.5555
	96	0	19.488		96	0	22.1587
		ER	0.0241164			ER	0.0274214

## Sheet: MCP-2&CS-3(Conc.)
		0.1ppm				0.1ppm		unit:（μg/m3）
		MCP-2 Inlet(25℃, 50%)	MCP-2 Outlet(25℃, 50%)			CS-3 Inlet(25℃, 50%)	CS-3 Outlet(25℃, 50%)
	hr	in	out		hr	in	out
	0				0
	2	129.74	90.6721		2	139.63	72.0701
	4	130.099	98.2172		4	132.928	70.6223
	6	125.769	98.3002		6	132.066	71.0398
	8	134.753	96.2653		8	138.32	72.8117
	10	137.969	96.0034		10	135.955	72.4627
	12	135.057	97.4454		12	134.872	71.8924
	24	123.831	91.5374		24	135.759	70.0584
	48	121.412	100.716		48	134.305	74.5179
	72	127.219	103.62		72	129.736	71.8326
	76	0	55.6848		76	0	50.7159
	80	0	37.7489		80	0	39.2839
	84	0	28.9117		84	0	29.9895
	96	0	14.9452		96	0	17.3065

## Sheet: LADD
Case	Conc.(ppm)	Cin. t (mg/m3)	Temp.(℃)	RH(%)	SBv,eq (m3/m2·h)	ACH(hr-1)	AREA (m2)	VOL (m3)	K (%)	ERT,RH,CV (mg/m2·hr)	CV,T,RH (mg/m3)	Reduction HCHO conc.(mg/m3)	IR (m3/day)		AF	ED (in house)(hr/day) : 14 hrs/day		Inhalation CancerPotencyFactor (mg/kg-d)-1	male Risk (reducedrisk)	female Risk (reducedrisk)	male Risk (risk)	female Risk (risk)
																male	female
LP-1	0.2	0.2516	25	50	0.83	0.5	14	42	0.5	0.017	0.0226667	0.228933			1	14	14	0.021	0.000553173	0.000467569	5.47696e-05	4.62939e-05
96 hr		0.2427	25	75	0.69	0.5	14	42	0.5	0.018	0.024	0.2187			1	14	14	0.021	0.000528446	0.000446668	5.79913e-05	4.90171e-05
		0.2425	30	50	0.22	0.5	14	42	0.5	0.015	0.02	0.2225			1	14	14	0.021	0.000537628	0.000454429	4.83261e-05	4.08476e-05
		0.2439	30	75	0.21	0.5	14	42	0.5	0.04	0.0533333	0.190567			1	14	14	0.021	0.000460467	0.000389209	0.00012887	0.000108927
MCP-2	0.1	0.1295	25	50	0.42	0.5	14	42	0.5	0.018	0.024	0.1055			1	14	14	0.021	0.00025492	0.000215471	5.79913e-05	4.90171e-05
96 hr	0.2	0.238	25	50	1.26	0.5	14	42	0.5	0.004	0.00533333	0.232667			1	14	14	0.021	0.000562194	0.000475193	1.2887e-05	1.08927e-05
		0.245	30	50	1.12	0.5	14	42	0.5	0.006	0.008	0.237			1	14	14	0.021	0.000572664	0.000484044	1.93304e-05	1.6339e-05
CS-3	0.1	0.1348	25	50	1.08	0.5	14	42	0.5	0.021	0.028	0.1068			1	14	14	0.021	0.000258061	0.000218126	6.76566e-05	5.71866e-05
96 hr	0.2	0.2526	25	50	1.44	0.5	14	42	0.5	0.024	0.032	0.2206			1	14	14	0.021	0.000533037	0.000450549	7.73218e-05	6.53561e-05
		0.2394	30	50	1.25	0.5	14	42	0.5	0.027	0.036	0.2034			1	14	14	0.021	0.000491477	0.00041542	8.6987e-05	7.35256e-05
										IR (m3/day)
						AGE	BW (kg)			Inactive	Active	duration (year)
					male	0	9.08		no data: assume similar to 6 yrs	5.9	13.97	1	0.465446
						1	11.84			5.9	13.97	1	0.356947
						2	14.38			5.9	13.97	1	0.293898
						3	16.11			5.9	13.97	1	0.262337
						4	18.43			5.9	13.97	1	0.229314
						5	20.75			5.9	13.97	1	0.203675
						6	23.79			5.9	13.97	1	0.177648
						7	26.92			6.3	14.6	1	0.166491
						8	31.38			6.87	13.33	1	0.147723
						9	34.37			7.26	18.79	1	0.155833
						10	38.64			7.8	19.26	1	0.146588
						11	42.12			7.93	19.41	1	0.136323
						12-14	53.2			9.03	18.31	3	0.347917
						15-19	63.94			9.35	19.68	5	0.505042
						20-24	68.57			9.74	18.42	5	0.475832
						25-34	71.38			9.56	20.01	10	0.923597
						35-54	71.72			9.58	16.57	20	1.74789
						55-64	67.19			9.29	16.81	10	0.915356
						65-69	61.9		no data: assume similar to 55-64 yrs	9.29	16.81	5	0.496791
						70-74	61.25			9.29	16.81	5	0.502063
						75-76	60.57			9.29	16.81	2	0.20308
												AT	IR´AF´ED/BW
											SUM	77	8.85979
					female	0	8.21		no data: assume similar to 6 yrs	5.29	14.02	1	0.479243
						1	10.79			5.29	14.02	1	0.364651
						2	13.91			5.29	14.02	1	0.28286
						3	16.3			5.29	14.02	1	0.241385
						4	17.57			5.29	14.02	1	0.223938
						5	19.7			5.29	14.02	1	0.199725
						6	22.15			5.29	14.02	1	0.177634
						7	25.78			5.7	11.7	1	0.151603
						8	29.04			6.08	13.37	1	0.146536
						9	33.1			6.54	16.34	1	0.144042
						10	37.18			7.01	16.81	1	0.135609
						11	40.13			6.95	18.05	1	0.127918
						12-14	46.86			7.45	12.48	3	0.30953
						15-19	52.47			7.14	12.62	5	0.447663
						20-24	52.46			7.14	11.86	5	0.440706
						25-34	58.61			7.47	11.79	10	0.815134
						35-54	59.38			7.5	13.72	20	1.67724
						55-64	61.07			7.58	11.54	10	0.787075
						65-69	65.99		no data: assume similar to 55-64 yrs	7.58	11.54	5	0.364197
						70-74	64.06			7.58	11.54	5	0.375169
						75-79	64.8			7.58	11.54	5	0.370885
						79-83	62.26			7.58	11.54	5	0.386016
												AT	IR´AF´ED/BW
											SUM	84	8.16951
